# Supplementary material for: Impact of Single and Combined Salinity and High-Temperature Stresses on Agro-Physiological, Biochemical, and Transcriptional Responses in Rice and Stress-Release
Source: Plants (Basel). 2022 Feb 12;11(4):501. doi: 10.3390/plants11040501 (PMC8876766; doi:10.3390/plants11040501)
Supplement: Supplementary file 1 [file plants-11-00501-s001.zip]

Archive with 3 entries (3 files):
- Nahar et al_Supp Fig S1_Plants.pptx
- Nahar et al_Supp Fig S2-4_Plants_MA.pptx
- Nahar et al_Supp Tables_Plants.pdf
